# Supplementary material for: A Novel Dopamine Electrochemical Sensor Based on Pt/CNTs-N-S/Electrode
Source: Sensors (Basel). 2026 Mar 17;26(6):1879. doi: 10.3390/s26061879 (PMC13030083; doi:10.3390/s26061879)
Supplement: Supplementary file 1 [file sensors-26-01879-s001.zip]

Archive with 1 entries (1 files):
- sensors-4097614-supplementary.pdf
